# Supplementary material for: Development of effective human factors interventions for aviation safety management
Source: Front Public Health. 2023 May 5;11:1144921. doi: 10.3389/fpubh.2023.1144921 (PMC10196386; doi:10.3389/fpubh.2023.1144921)
Supplement: Supplementary file 1 [file Table_1.xlsx]

## Sheet: HKALPA Data 20210609
StartDate	Age	TFH	Rank	1DE	1SBE	1PE	1V	2AMS	2APS	2MPL	2CRM	2PR	2PE	2TE	3IS	3PIO	3FCKP	3SV	4RM	4OC	4OP
2020-11-29 20:43:56	29	90	Other	1	1	0	0	0	0	1	0	0	0	1	0	1	0	1	0	0	1
2020-12-29 01:16:59	39	120	Other	0	0	1	1	1	0	1	0	0	0	1	0	1	0	0	0	1	1
2020-11-12 00:46:24	30	2800	FO	1	1	0	0	0	0	1	1	0	0	0	0	0	0	1	1	0	1
2020-11-16 03:15:48		3544.3	FO	0	0	0	1	1	0	1	1	0	0	0	0	0	0	0	1	1	1
2020-11-17 07:17:57	45	10000	FO	0	1	1	0	0	0	1	1	1	0	1	1	0	1	0	0	1	1
2020-11-20 22:28:45	43	10000	FO	0	1	1	1	0	0	1	0	0	0	1	1	0	0	0	1	1	1
2020-12-11 05:24:31	29	1300	FO	0	1	1	0	0	0	1	0	1	0	1	0	1	0	1	1	1	0
2020-12-11 08:46:19	34	2300	FO	0	0	0	1	1	0	1	0	0	0	1	0	1	1	0	1	1	1
2020-12-16 15:42:58	48	12000	FO	1	0	1	0	0	0	1	1	0	1	1	0	0	1	0	1	1	1
2020-12-26 01:01:37	25	1000	FO	1	1	1	0	0	0	1	0	0	0	1	0	1	1	0	0	0	1
2020-12-28 21:30:20	49	14000	FO	0	0	1	0	1	0	1	0	0	0	1	0	1	0	1	0	1	1
2021-01-21 19:28:10	32	6000	FO	0	1	1	0	0	0	1	1	0	1	0	0	1	1	0	0	0	0
2021-01-21 19:25:04	32	5400	FO	0	1	0	0	0	0	0	1	0	0	0	0	0	0	0	0	1	1
2021-01-21 19:25:39	33	6000	FO	1	1	0	1	0	0	1	1	0	0	1	0	1	1	0	1	0	1
2021-01-21 19:26:40		8000	FO	1	0	1	0	0	0	1	1	1	0	1	0	1	1	0	1	1	1
2021-01-21 19:27:27	36	4000	FO	0	0	1	0	0	0	1	0	0	0	1	0	1	1	0	0	1	1
2021-01-21 19:29:04	38	8000	FO	1	0	1	0	1	0	1	0	0	0	1	0	1	0	0	0	1	1
2021-01-21 19:33:54	29	2500	FO	1	1	1	0	0	0	0	0	1	1	0	1	1	1	0	1	0	1
2021-01-21 19:25:29	38	6000	FO	1	1	0	0	0	0	1	1	0	0	1	0	1	0	0	1	1	0
2021-01-21 19:24:53	42	11000	FO	0	1	1	0	0	0	1	1	0	0	1	0	1	0	0	1	1	1
2021-01-21 19:26:06	36	5000	FO	0	0	0	1	1	0	1	1	0	0	1	0	1	1	1	0	1	1
2021-01-21 19:38:42	31	4900	FO	0	0	1	1	0	0	1	0	1	1	1	0	1	0	0	1	1	1
2021-01-21 19:45:23	30	4000	FO	1	0	0	0	0	0	1	1	0	1	1	0	1	0	0	1	1	1
2021-01-21 19:46:18	32	3000	FO	0	1	0	0	0	0	1	1	0	0	0	1	1	1	0	0	1	1
2021-01-21 19:56:33	40	10000	FO	1	0	0	0	0	1	1	1	1	0	0	0	1	1	0	1	1	0
2021-01-21 19:58:28	33	5000	FO	1	1	0	0	0	0	0	1	0	0	1	0	1	0	0	1	1	1
2021-01-21 20:09:46	51	19000	FO	1	1	0	0	0	1	1	1	0	1	1	0	1	1	0	0	1	0
2021-01-21 19:48:00	31	4500	FO	0	1	1	0	0	0	1	1	1	1	1	1	1	1	0	0	1	1
2021-01-21 19:27:35	35	5000	FO	0	0	1	1	0	0	0	0	0	0	1	1	1	1	0	0	1	1
2021-01-21 20:14:04	33	5000	FO	0	1	0	1	1	0	1	0	0	0	1	1	0	1	1	1	1	0
2021-01-21 20:10:45	30	2000	FO	1	0	0	0	0	0	1	0	0	0	1	1	0	0	1	1	0	1
2021-01-21 20:20:16	37	8000	FO	0	1	1	0	0	0	1	0	0	0	1	0	1	0	0	1	1	1
2021-01-21 20:28:12	34	6000	FO	0	0	1	0	0	0	0	0	1	1	1	0	1	1	0	0	1	0
2021-01-21 20:23:44	45	8000	FO	1	0	1	0	0	0	1	0	0	0	1	0	0	1	0	1	0	1
2021-01-21 20:35:59	38	3000	FO	1	0	0	0	0	0	1	0	1	1	1	0	1	1	0	1	1	1
2021-01-21 21:00:23	46	14000	FO	0	0	0	0	0	0	1	1	0	0	1	1	0	1	1	1	1	1
2021-01-21 21:16:36	34	3000	FO	1	1	0	0	0	0	0	1	0	0	1	0	1	0	0	0	1	1
2021-01-21 21:23:31	44	10000	FO	0	1	1	1	0	0	1	0	0	0	1	0	0	1	0	0	1	1
2021-01-21 21:34:21	40	5000	FO	1	1	0	0	0	0	1	1	0	0	1	0	1	0	0	0	0	1
2021-01-21 21:01:08	49	1800	FO	0	1	1	0	0	0	0	1	1	1	0	0	1	1	0	0	1	1
2021-01-21 21:30:40	34	7000	FO	0	0	0	0	1	0	1	1	0	0	1	0	1	0	0	0	1	1
2021-01-21 22:10:02	33	6000	FO	1	1	1	1	0	0	0	1	0	0	1	0	1	0	0	1	1	1
2021-01-21 20:55:41	33	6500	FO	0	0	0	0	1	0	1	0	1	0	1	1	1	0	1	1	1	1
2021-01-21 23:04:16	39	5000	FO	1	1	0	0	1	0	1	0	0	0	1	1	1	1	0	0	0	0
2021-01-21 23:14:17	48	15000	FO	0	0	0	0	0	0	1	0	1	0	1	0	1	1	0	1	1	1
2021-01-21 23:39:15	52	18000	FO	0	1	1	1	0	0	0	1	0	0	1	0	0	1	1	1	1	1
2021-01-21 19:53:16	35	4500	FO	0	0	0	0	1	0	1	0	1	0	1	0	1	1	0	1	1	1
2021-01-22 01:49:54	48	12000	FO	0	1	1	0	0	0	1	1	0	0	1	0	1	0	0	0	1	1
2021-01-22 03:49:22	57	18000	FO	0	1	1	0	0	1	0	1	1	0	1	0	0	1	0	1	1	1
2021-01-22 09:40:21	46	15000	FO	1	1	1	0	0	0	0	1	0	0	1	0	1	0	0	1	1	1
2021-01-22 18:43:10	34	6400	FO	1	1	0	1	1	0	1	1	1	0	1	0	1	0	0	1	1	0
2021-01-23 10:49:47	45	9800	FO	1	1	1	0	1	0	1	1	0	1	0	0	1	1	0	0	0	0
2021-01-23 22:01:15	33	5500	FO	0	0	0	0	1	1	1	1	0	0	0	0	1	1	0	0	0	1
2021-01-23 22:08:16	36	7000	FO	0	1	0	0	0	1	1	0	0	0	1	0	1	0	0	1	1	1
2021-01-24 00:56:28	32	5500	FO	0	1	1	0	0	1	0	1	1	0	1	1	0	1	0	1	1	1
2021-01-25 03:18:39	30	3700	FO	1	0	1	1	1	0	1	1	0	0	1	1	1	0	1	0	1	1
2021-01-25 06:01:07	37	5000	FO	0	1	0	0	1	0	1	0	0	0	1	0	1	1	1	1	1	1
2021-01-25 19:38:00	32	5000	FO	0	1	0	1	1	1	1	1	0	0	1	1	1	1	1	0	1	1
2021-01-26 06:38:53	47	7000	FO	1	0	1	0	1	0	1	0	0	0	1	0	1	0	0	0	1	1
2021-01-27 10:38:02	32	4100	FO	1	1	0	0	0	0	1	1	0	0	1	0	0	1	0	0	0	1
2021-02-18 22:10:26	38	10000	FO	0	0	1	0	1	0	1	0	0	0	1	0	0	0	0	1	1	1
2020-11-10 03:40:19	65	20000	CN	0	0	1	0	0	1	0	1	0	0	1	0	1	1	0	0	1	1
2020-11-10 09:32:28	54	18000	CN	0	1	0	0	0	0	1	0	0	0	1	1	1	1	1	1	1	0
2020-11-11 20:44:27	43	12000	CN	0	1	0	0	0	0	1	1	1	0	1	0	1	1	0	1	1	1
2020-12-23 21:15:45	35	7435	CN	1	1	0	1	0	0	0	0	0	0	0	0	1	0	0	0	1	1
2020-12-28 20:08:58	50	17500	CN	0	1	1	0	0	0	1	1	1	0	0	0	0	0	0	1	1	1
2020-12-29 00:06:43	51	17000	CN	1	1	1	0	1	0	0	0	0	0	1	0	1	0	0	0	1	1
2021-01-05 10:32:05	58	17000	CN	0	0	1	0	0	0	1	0	0	0	1	0	1	1	1	1	1	1
2021-01-21 19:24:29	46	10000	CN	1	1	1	1	0	0	1	0	0	0	1	0	1	1	0	0	1	1
2021-01-21 19:33:10	48	10000	CN	1	0	0	1	1	0	1	1	0	0	1	0	1	1	1	0	1	1
2021-01-21 19:35:22	43	12000	CN	1	1	0	0	1	0	0	0	1	0	1	1	1	0	0	0	1	1
2021-01-21 19:44:13	54	14000	CN	1	1	1	1	0	0	1	1	0	0	1	0	1	0	0	0	1	0
2021-01-21 19:43:52	61	23000	CN	0	1	1	1	0	0	1	1	0	0	1	0	1	0	0	1	1	1
2021-01-21 19:28:19	48	19200	CN	1	1	1	0	0	0	0	0	0	0	1	0	1	1	0	0	1	0
2021-01-21 19:50:55	48	15800	CN	0	0	0	1	0	0	1	1	0	0	1	1	1	1	1	0	0	0
2021-01-21 19:34:48	52	17000	CN	0	0	0	0	0	0	1	1	1	0	1	0	1	1	0	1	1	1
2021-01-21 19:56:11	50	15000	CN	0	1	0	0	0	0	0	1	1	1	1	0	1	0	1	1	0	1
2021-01-21 20:06:25	59	27000	CN	0	1	1	1	0	0	1	0	0	0	1	0	1	1	0	1	1	1
2021-01-21 20:12:35	42	13000	CN	1	1	1	1	1	0	0	1	0	0	1	0	1	1	1	1	0	1
2021-01-21 20:12:13		20000	CN	0	1	0	0	0	1	1	0	0	0	1	1	1	0	0	1	1	1
2021-01-21 20:18:45	63	22000	CN	0	1	0	0	0	0	0	1	0	1	1	0	1	1	0	1	0	1
2021-01-21 20:15:04	42	18000	CN	0	0	0	1	1	0	1	0	0	0	1	1	1	0	0	1	1	1
2021-01-21 20:33:12	51	14500	CN	0	1	1	1	1	0	0	0	0	1	1	0	1	1	0	1	1	0
2021-01-21 20:40:07	58	19140	CN	1	0	0	0	0	0	1	1	0	0	1	0	1	1	1	1	1	1
2021-01-21 21:57:59	50	16000	CN	1	1	1	0	0	0	1	0	0	0	0	1	1	0	0	1	1	1
2021-01-21 22:10:43	57	15000	CN	0	1	0	1	0	0	1	1	1	0	1	1	1	1	1	0	1	1
2021-01-21 22:55:34	55	21000	CN	0	1	1	0	0	0	1	1	0	0	1	0	1	0	0	1	1	1
2021-01-21 23:21:14	42	11000	CN	0	1	1	1	1	0	0	0	1	0	1	0	1	1	0	1	1	1
2021-01-21 23:19:28	53	15000	CN	0	0	0	1	0	1	0	0	0	0	0	0	0	0	1	1	1	1
2021-01-21 23:39:21	46	15000	CN	0	1	1	0	0	0	1	1	0	0	1	0	1	1	1	0	1	1
2021-01-22 00:01:30	51	14000	CN	1	0	1	1	0	1	1	1	0	0	1	0	1	1	0	0	1	1
2021-01-22 00:22:54	47	13490	CN	1	1	0	0	0	0	0	0	0	0	1	0	0	1	0	1	1	1
2021-01-22 00:25:18	43	14500	CN	1	1	1	0	1	0	1	1	1	0	1	1	1	0	0	0	0	1
2021-01-21 22:06:14	39	10200	CN	0	1	0	1	0	0	1	1	0	0	1	0	1	1	0	1	1	0
2021-01-22 01:25:19	43	15500	CN	0	1	0	0	0	0	0	1	0	0	1	0	1	0	0	0	0	1
2021-01-22 02:49:28	38	8000	CN	0	1	1	0	0	0	1	1	0	0	1	0	1	1	0	0	1	1
2021-01-22 03:58:18	55	15000	CN	0	1	1	0	0	0	1	1	1	0	1	0	1	1	0	1	0	1
2021-01-22 04:05:10	51	13000	CN	0	1	0	1	1	0	0	1	0	0	1	0	1	0	0	0	1	1
2021-01-22 09:03:33	52	13000	CN	0	1	0	0	1	0	1	1	0	1	1	1	1	1	1	0	1	0
2021-01-22 18:07:23	52	15000	CN	1	1	1	0	0	0	0	1	1	0	1	0	1	1	0	1	1	1
2021-01-22 19:58:23	48	15000	CN	0	0	0	0	0	0	0	0	0	0	0	0	0	0	0	0	0	0
2021-01-23 00:41:07	50	18000	CN	1	1	1	1	0	0	0	1	0	0	1	0	0	0	0	1	1	1
2021-01-23 01:17:33	48	10000	CN	1	1	1	0	0	1	0	0	0	0	0	0	1	1	1	1	1	0
2021-01-23 06:24:50	44	15000	CN	0	0	1	0	1	0	0	0	0	0	1	0	1	0	1	1	1	1
2021-01-23 07:06:06	62	28000	CN	0	0	1	0	0	0	0	1	0	0	1	0	0	1	0	1	1	1
2021-01-23 12:53:25	49	18000	CN	0	1	0	1	0	0	1	0	0	0	0	0	1	0	0	1	0	1
2021-01-23 18:29:18	53	11000	CN	1	1	0	0	0	0	1	1	0	0	1	1	0	0	0	1	1	1
2021-01-24 06:02:33	48	15000	CN	1	1	0	0	0	1	1	0	0	0	1	0	1	1	0	0	1	1
2021-01-24 17:29:50	49	16000	CN	0	1	0	0	0	0	1	0	0	0	1	0	1	0	0	0	1	1
2021-01-26 04:56:30	41	11000	CN	0	1	1	0	0	0	1	1	1	0	0	0	0	0	0	1	1	1
2021-01-26 21:14:13	56	30000	CN	1	1	1	0	0	0	0	1	0	0	1	0	1	1	0	0	1	0
2021-01-27 20:54:33	47	15000	CN	1	1	0	0	0	1	0	1	0	0	1	0	1	1	0	1	1	1
2021-01-31 23:18:20	52	11000	CN	0	1	0	0	0	0	0	0	0	0	1	0	1	1	0	1	1	1
2021-02-03 00:45:28	40	12000	CN	1	1	0	0	0	0	0	0	1	0	1	1	0	1	0	0	0	1
2021-02-18 23:56:44	43	10500	CN	0	1	1	1	0	0	1	0	0	0	0	0	1	1	0	1	0	1
2021-02-21 20:22:27	46	12000	CN	0	1	1	1	1	0	1	0	0	0	1	1	1	0	0	0	1	1
2021-02-27 06:47:07	49	20000	CN	0	1	1	1	0	0	0	1	0	1	0	0	0	1	0	1	1	1
2021-04-06 01:19:38	47	15000	CN	0	1	0	0	0	0	0	1	0	0	1	0	1	1	1	0	1	1
2020-12-24 09:27:00	50	16000	CN	0	0	1	1	0	0	1	1	1	0	1	0	1	1	0	0	1	1
2020-12-27 23:29:34	57	15000	CN	0	0	0	0	0	0	1	0	0	0	1	1	0	1	1	1	1	1
2021-01-21 19:30:49	53	17000	CN	0	1	1	1	0	0	0	1	1	0	1	1	0	1	0	1	1	1
2021-01-21 20:27:31	51	15000	CN	1	1	0	0	0	0	1	1	1	0	1	0	1	0	1	0	1	0
2021-01-21 22:42:49		24500	CN	0	1	0	0	0	0	0	0	1	0	1	0	1	1	0	0	1	1
2021-01-21 22:46:32	60	20000	CN	1	1	0	0	1	0	1	1	0	0	1	0	1	1	0	1	1	1
2021-01-21 23:35:11	54	20000	CN	1	1	0	1	1	0	0	1	0	0	1	1	1	1	0	1	1	1
2021-01-21 23:32:51			CN	1	1	0	0	0	0	1	0	0	1	1	0	1	0	1	0	1	1
2020-12-22 02:25:23	29	3200	SO	1	1	0	1	0	0	1	0	1	0	1	0	0	0	0	0	0	1
2020-12-23 20:15:08	25	1700	SO	1	1	1	0	0	0	0	1	0	1	1	1	1	1	1	0	1	1
2020-12-23 23:37:05	25	2000	SO	1	1	1	1	1	0	1	0	0	0	1	1	0	1	0	0	1	1
2021-01-21 19:26:03	37	4600	SO	0	0	0	0	0	1	1	1	0	1	1	0	1	0	0	0	1	1
2021-01-21 19:25:46	28	1500	SO	0	0	1	1	1	0	1	0	0	0	1	0	1	0	0	1	1	1
2021-01-21 19:35:09	32	4200	SO	0	1	0	1	0	0	0	0	0	0	0	0	0	0	1	0	0	1
2021-01-21 19:34:23	41	4000	SO	1	0	1	0	0	0	1	0	0	0	1	0	1	1	1	0	0	1
2021-01-21 19:51:23	41	7000	SO	0	1	1	1	1	0	1	1	0	0	1	0	0	0	0	1	1	1
2021-01-21 20:03:34	33	2000	SO	1	1	1	1	0	0	1	0	0	1	1	1	0	0	0	0	1	1
2021-01-21 20:31:34	33	4000	SO	0	1	0	1	1	0	1	0	0	1	0	1	0	1	1	0	1	0
2021-01-21 20:40:22	29	700	SO	1	1	1	0	0	0	1	0	1	0	1	0	1	0	0	1	1	1
2021-01-21 20:46:04	35	300	SO	0	0	1	0	0	0	1	0	0	0	1	0	1	0	0	1	1	1
2021-01-21 20:55:39	33	2500	SO	1	1	0	0	0	0	1	1	0	0	1	0	1	0	0	0	0	1
2021-01-21 21:05:54	26	2000	SO	1	1	0	1	0	0	0	1	0	0	1	1	1	0	0	0	0	1
2021-01-21 21:59:26	38	1800	SO	1	1	0	1	0	0	1	0	0	0	1	0	1	1	0	1	0	0
2021-01-21 22:52:08	32	3500	SO	1	0	1	1	0	0	1	0	1	0	1	0	0	0	0	1	1	1
2021-01-22 02:06:51	28	3300	SO	0	1	0	0	0	0	1	1	0	0	1	0	1	1	0	0	1	1
2021-01-22 19:39:42	29	500	SO	1	0	1	0	0	0	0	1	1	0	1	0	1	1	0	0	1	1
2021-01-02 03:56:51	34			1	0	1	0	0	0	0	1	0	1	1	1	1	0	1	1	0	1
2021-01-04 08:14:00	38	310		0	0	0	0	0	0	1	0	1	0	1	1	0	0	1	1	1	1
2021-01-19 09:09:32	41			1	1	0	0	0	0	1	1	0	0	1	0	1	1	0	1	1	0
